# Supplementary material for: Positive Affect Moderates the Influence of Perceived Stress on the Mental Health of Healthcare Workers during the COVID-19 Pandemic
Source: Int J Environ Res Public Health. 2022 Oct 20;19(20):13600. doi: 10.3390/ijerph192013600 (PMC9603543; doi:10.3390/ijerph192013600)
Supplement: Supplementary file 1 [file ijerph-19-13600-s001.zip]

Archive with 1 entries (1 files):
- ijerph-1978838-supplementary.pdf
